# Supplementary material for: A Comparative Analysis of the Impact of Severe Acute Respiratory Syndrome Coronavirus 2 Infection on the Performance of Clinical Decision-Making Algorithms for Pulmonary Embolism
Source: J Clin Med. 2024 Nov 21;13(23):7008. doi: 10.3390/jcm13237008 (PMC11642087; doi:10.3390/jcm13237008)
Supplement: Supplementary file 1 [file jcm-13-07008-s001.zip]

Archive with 2 entries (2 files):
- jcm-3292428-supplementary__proof.docx
- CertificateOfEditing_KYJDAD-1.pdf
